# Supplementary material for: GhWRKY40 Interacts with an Asparaginase GhAPD6 Involved in Fiber Development in Upland Cotton (Gossypium hirsutum L.)
Source: Genes (Basel). 2024 Jul 24;15(8):979. doi: 10.3390/genes15080979 (PMC11353873; doi:10.3390/genes15080979)
Supplement: Supplementary file 1 [file genes-15-00979-s001.zip]

Archive with 2 entries (2 files):
- Figure S1.pdf
- Supplemental Table.xlsx
