# Supplementary material for: GhWRKY40 Interacts with an Asparaginase GhAPD6 Involved in Fiber Development in Upland Cotton (Gossypium hirsutum L.)
Source: Genes (Basel). 2024 Jul 24;15(8):979. doi: 10.3390/genes15080979 (PMC11353873; doi:10.3390/genes15080979)
Supplement: Supplementary file 1 [file genes-15-00979-s001.zip › Supplemental Table.xlsx]

## Sheet: S1
Table S1 Primers used in the current study
Primers for VIGS
	Forward primer	Reverse primer	Sequences of gene fragments
GhWRKY40 primers	TGGCATGCCTGCAGACTAGTCTGATGTGAAAGTACCAGTTAAAC	ACTAGACCTAGGGGCGCGCCTGATGCAGTCCTTAGGCTT	CTGATGTGAAAGTACCAGTTAAACAAGAGACCGGAGCTTTGGTGGAGGAATTGAACCGGATTATCGCTGAGAACAAGAAGCTAACTGAGATGCTAACAGTTTTATGCGAGCGCTACAGCTCTTTGCAGAACCAATACATGGAATTGGTGAGCAGGAACTCGGGAAGTGATGCAACAGCTGCAACATCAAAAAAGAGAAAAGCCGAGTGTGAGGATTATGTCCCTATGATTGGATTCAGTGGAAAAGCTGAGAGCAGCTTTAGTGATGAAGACTCGTGCAAAAAGCCTAAGGACTGCATCA
	primers for gene amplification
Gene	ID in upland cotton	Forward primer	Reverse primer
spot-5 (WRKY40-5)	Ghi_A05G04936	GCTTGCTGTGGTGGCAA	TACAGAAAGTACTATCATTTTATCCAT
spot-10 (WRKY40-10)	Ghi_D11G13536	ATGGGAAGGGCTCCTTGTT	TCATATCAGTAATGATTCAGCAAAAG
spot-22 (WRKY40-22)	Ghi_A11G13906	ACTGACCGTATTTTTTTCTCTG	TTCATATTGTTTGAAAATCTTACAA
spot-25 (WRKY40-25)	Ghi_A01G00086	ATAAAAGGGAAGTGAGCATATC	TGAATTAATAATCATCAATCATAATA
spot-45 (WRKY40-45)	Ghi_D06G00926	TTCCATTACAAAACAAAAGG	TTGAAAGAACATCAAACTTGTC
spot-46 (WRKY40-46)	Ghi_D12G06866	GGGACTGTTGAGCCTTTTC	TGCCGAGAAAGTTTCTTTTA
	Primers specific for qRT-PCR
DEGs / actin gene	Forward primer	Reverse primer
GhWRKY40	TCAATTCTTCCCATAATACC	CTTCTTGTTCTCAGCGATA
GhAPD6	TTCGGGTTTAACGACAGTGAAG	GGGATACGGTAATCGAACAG
Primers for vectors construction
	Forward primer	Reverse primer
pDONR-222	TTGTAAAACGACGGCCAGTC	CCAGGAAACAGCTATGACCA
pGADT7-DEST	ACGACTCACTATAGGGCGAG	AGATGGTGCACGATGCACAG
